# Supplementary material for: Interplay between Pitx2 and Pax7 temporally governs specification of extraocular muscle stem cells
Source: PLoS Genet. 2024 Jun 14;20(6):e1010935. doi: 10.1371/journal.pgen.1010935 (PMC11178213; doi:10.1371/journal.pgen.1010935)
Supplement: S1 Table — (XLSX) [file pgen.1010935.s008.xlsx]

## Sheet: MAO
Genetic model	Description
Pax7nGFP	Pax7 deletion (G/+ = Pax7nGFP/+, G/G = Pax7nGFP/nGFP)
Myf5Cre;Pitx2flox/flox	Conditional deletion of Pitx2 in Myf5+ myogenic cells
Myf5Cre;R26mT/mG	Myf5 lineage tracing with membrane GFP
Myf5nlacZ	Myf5+ cell labeling by nlacZ expression
MyoDiCre;Pitx2flox/flox	Conditional deletion of Pitx2 in Myf5+ myogenic cells
MyoDiCre;RosatdTomato	MyoD lineage tracing with tdTomato
Pax7CreERT2;Pitx2flox/flox	Conditional / temporal deletion of Pitx2 in MuSCs
Pax7CreERT2;R26DTA	Ablation of MuSCs
mdxbgeo	DMD mouse model
Pax7CreERT2; Pitx2flox/flox; mdxbgeo	Conditional / temporal deletion of Pitx2 in MuSCs in a DMD context
