# Supplementary material for: Interplay between Pitx2 and Pax7 temporally governs specification of extraocular muscle stem cells
Source: PLoS Genet. 2024 Jun 14;20(6):e1010935. doi: 10.1371/journal.pgen.1010935 (PMC11178213; doi:10.1371/journal.pgen.1010935)
Supplement: S2 Table — (XLSX) [file pgen.1010935.s009.xlsx]

## Sheet: Sheet1
Key resource table
Regent type (species) or resource	Designation	Source or reference	Identifiers	Additional information
Strain, strain background (M.musculus)	B6D2F1/JRj	Janvier
Genetic reagent (M.musculus)	Dmd mdx-βgeo	PMID:9626497	MGI: 2148259
Genetic reagent (M.musculus)	MyodiCre	PMID : 19464281	MGI: 3840216
Genetic reagent (M.musculus)	Myf5Cre	PMID:17418413	MGI:3710099
Genetic reagent (M.musculus)	Myf5nlacZ	PMID:8918877	MGI:1857973
Genetic reagent (M.musculus)	Pax7CreERT2	PMID:21828091	MGI: 5141477
Genetic reagent (M.musculus)	Pax7nGFP	PMID:22366456	MGI: 5495416
Genetic reagent (M.musculus)	Pitx2flox	PMID:10498698	MGI:5298075
Genetic reagent (M.musculus)	R26DTA	PMID:16267821	MGI: 3610389
Genetic reagent (M.musculus)	R26tdTomato	PMID:20023653	MGI:J:155793
Genetic reagent (M.musculus)	R26mTmG	PMID: 17868096	MGI:3716464
Antibody	Anti-Calcitonin Receptor (Rabbit polyclonal)	Bio-RAD	Cat# AHP635, RRID:AB_2068967	IF (1:2000)
Antibody	Anti-β-gal (Chicken polyclonal)	Immuno systems	Cat# CGAL-45A-Z, RRID:AB_2756355	IF (1:1000)
Antibody	Anti-DsRed (Rabbit polyclonal)	Takara Bio	Cat# 632496, RRID:AB_10013483	IF (1:500)
Antibody	Anti-Dystrophin (Mouse monoclonal)	DSHB	Cat# MANDYS8(8H11), RRID:AB_2147781	IF (1:50)
Antibody	Anti-GFP (Chicken polyclonal)	Abcam	Cat# ab13970, RRID:AB_300798	IF (1:1000)
Antibody	Anti-Ki67 (Rabbit monoclonal)	Abcam	Cat# ab16667, RRID:AB_302459	IF (1:500)
Antibody	Anti-Laminin (Rabbit polyclonal)	Sigma-Aldrich	Cat# L9393, RRID:AB_2618170	IF (1:1000)
Antibody	Anti-MF20 (Mouse monoclonal)	DSHB	Cat# MF 20, RRID:AB_2147781	IF (1:20)
Antibody	Anti-Myod (Mouse monoclonal)	BD-Biosciences	Cat# 554130, RRID:AB_395255	IF (1:500)
Antibody	Anti-Myog (Mouse monoclonal)	DSHB	Cat# F5D, RRID:AB_2146602	IF (1:20)
Antibody	Anti-Pax7 (Mouse monoclonal)	DSHB	Cat# pax7, RRID:AB_528428	IF (1:20)
Antibody	Anti-Pitx2 (Rabbit polyclonal)	Abcam	Cat# ab221142	IF (1:750)
Antibody	BD™ Purified Mouse Anti-BrdU	BD-Biosciences	Cat# 347580, RRID:AB_400326	IF (1:200)
Antibody	Alexa Fluor 633 F(ab')2 Fragment of Goat Anti-Rabbit IgG (H + L) (polyclonal antibody)	Life Technologies	Cat. #: A-21072 RRID:AB_2535733	IF (1:500)
Antibody	Alexa Fluor 488 F(ab')2 Fragment of Goat Anti-Rabbit IgG (H + L) (polyclonal antibody)	Life Technologies	Cat. #: A-11070 RRID:AB_2534114	IF (1:500)
Antibody	Alexa Fluor 488 Goat Anti- Chicken IgG (H + L) (polyclonal antibody)	Life Technologies	Cat. #: A-11039 RRID:AB_2534096	IF (1:500)
Antibody	Cy3-AffiniPure Goat Anti-Mouse IgG1 (γ1) (polyclonal antibody)	Jackson ImmunoResearch	Cat. #: 115-165-205 RRID:AB_2338694	IF (1:500)
Antibody	Alexa Fluor488 AffiniPure Goat Anti-Mouse IgG1 (γ1) (polyclonal antibody)	Jackson ImmunoResearch	Cat. #: 115-545-205 RRID:AB_2338854	IF (1:500)
Antibody	Alexa Fluor® 633 Goat Anti-Mouse IgG2b (γ2b) (polyclonal antibody)	Life Technologies	Cat# A-21146, RRID:AB_2535782	IF (1:500)
Commercial assay, kit	Hoechst 33342	Thermo Scientific	Cat. #:H3570	IF (1:10000)
Chemical compound, drug	Sucrose, for molecular biology, ≥ 99.5% (GC)	Sigma-Aldrich	S0389-500G
Chemical compound, drug	Isopentane	VWR	Cat. #: 24872.298
Chemical compound, drug	Triton X-100	Sigma-Aldrich	Cat. #: T8787
Chemical compound, drug	Tween 20	Sigma-Aldrich	Cat. #: P1379
Chemical compound, drug	Paraformaldehyde	Electron Microscopy Sciences	Cat. #: 15710
Chemical compound, drug	Tamoxifen, ≥99%	Sigma-Aldrich	Cat. #:T5648-5G
Chemical compound, drug	Bovine Serum Albumin	Sigma-Aldrich	Cat. #:A9418
Chemical compound, drug	Goat Serum	Sigma-Aldrich	Cat. #:11540526
Chemical compound, drug	EdU (5-ethynyl-2’-deoxyuridine)	Thermo Scientific	Cat. #:E10187
Chemical compound, drug	Click-iT™ Plus EdU Cell Proliferation Kit for Imaging, Alexa Fluor™ 647 dye	Thermo Scientific	Cat. #:C10640
Chemical compound, drug	5-bromo-2′-désoxyuridine	Sigma-Aldrich	Cat. #:B5002
Software, algorithm	Anaconda	Anaconda Inc
Software, algorithm	Fiji	Johannes Schindelin, Ignacio Arganda-Carreras, Albert Cardona, Mark Longair, Benjamin Schmid, and others
Software, algorithm	Prism	GraphPad Software
Software, algorithm	Cellpose	Carsen Stringer and Marius Pachitariu
Software, algorithm	Qupath	Telexy
